# Supplementary material for: Preparation of Nano Silver Paste and Applications in Transparent Electrodes via Electric-Field Driven Micro-Scale 3D Printing
Source: Nanomaterials (Basel). 2020 Jan 5;10(1):107. doi: 10.3390/nano10010107 (PMC7022831; doi:10.3390/nano10010107)
Supplement: Supplementary file 1 [file nanomaterials-10-00107-s001.zip]

Archive with 6 entries (4 files):
- nanomaterials-682296-supple/
- nanomaterials-682296-supple/supplementary files/
- nanomaterials-682296-supple/supplementary files/supplementary files.doc
- nanomaterials-682296-supple/supplementary files/Video1. Electric-field-driven (EFD) microscale 3D printing process of nano silver paste.mp4
- nanomaterials-682296-supple/supplementary files/Video2. Conductivity testing of printed silver mesh.mp4
- nanomaterials-682296-supple/supplementary files/Video3. Deicing testing of printed silver mesh.mp4
